# Supplementary material for: Nutritional Counseling in Children with Growth Hormone Deficiency Treated with Recombinant Human Growth Hormone: Analysis of Growth Response Parameters
Source: Biomedicines. 2025 Sep 5;13(9):2165. doi: 10.3390/biomedicines13092165 (PMC12467744; doi:10.3390/biomedicines13092165)
Supplement: Supplementary file 1 [file biomedicines-13-02165-s001.zip]

Archive with 1 entries (1 files):
- biomedicines-3778037-supplementary.pdf
